# Supplementary material for: Platelet-Derived Biomarkers: Potential Role in Early Pediatric Serious Bacterial Infection and Sepsis Diagnostics
Source: J Clin Med. 2022 Oct 31;11(21):6475. doi: 10.3390/jcm11216475 (PMC9658833; doi:10.3390/jcm11216475)
Supplement: Supplementary file 1 [file jcm-11-06475-s001.zip]

Archive with 1 entries (1 files):
- jcm-1915939-supplementary.pdf
